# Supplementary material for: The concentration of single-stranded DNA-binding proteins is a critical factor in recombinase polymerase amplification (RPA), as revealed by insights from an open-source system
Source: PeerJ. 2025 Aug 13;13:e19758. doi: 10.7717/peerj.19758 (PMC12357552; doi:10.7717/peerj.19758)
Supplement: Supplemental Information 3 [file peerj-13-19758-s003.zip]

Archive with 58 entries (47 files):
- Fig1_2_3/
- __MACOSX/._Fig1_2_3
- Fig1_2_3/.DS_Store
- __MACOSX/Fig1_2_3/._.DS_Store
- Fig1_2_3/Figure 1/
- __MACOSX/Fig1_2_3/._Figure 1
- Fig1_2_3/Figure 3/
- __MACOSX/Fig1_2_3/._Figure 3
- Fig1_2_3/Figure 2/
- __MACOSX/Fig1_2_3/._Figure 2
- Fig1_2_3/Figure 1/.DS_Store
- __MACOSX/Fig1_2_3/Figure 1/._.DS_Store
- Fig1_2_3/Figure 1/Figure 1B/
- __MACOSX/Fig1_2_3/Figure 1/._Figure 1B
- Fig1_2_3/Figure 1/Figure 1C/
- __MACOSX/Fig1_2_3/Figure 1/._Figure 1C
- Fig1_2_3/Figure 3/.DS_Store
- __MACOSX/Fig1_2_3/Figure 3/._.DS_Store
- Fig1_2_3/Figure 3/Figure 3B/
- __MACOSX/Fig1_2_3/Figure 3/._Figure 3B
- Fig1_2_3/Figure 3/Figure 3c/
- __MACOSX/Fig1_2_3/Figure 3/._Figure 3c
- Fig1_2_3/Figure 3/Figure 3D/
- __MACOSX/Fig1_2_3/Figure 3/._Figure 3D
- Fig1_2_3/Figure 2/Figure 2A/
- __MACOSX/Fig1_2_3/Figure 2/._Figure 2A
- Fig1_2_3/Figure 2/.DS_Store
- __MACOSX/Fig1_2_3/Figure 2/._.DS_Store
- Fig1_2_3/Figure 2/Figure 2B/
- __MACOSX/Fig1_2_3/Figure 2/._Figure 2B
- Fig1_2_3/Figure 1/Figure 1B/FIG1B.jpg
- __MACOSX/Fig1_2_3/Figure 1/Figure 1B/._FIG1B.jpg
- Fig1_2_3/Figure 1/Figure 1C/Figure1C.gel
- __MACOSX/Fig1_2_3/Figure 1/Figure 1C/._Figure1C.gel
- Fig1_2_3/Figure 1/Figure 1C/Figure1C.tif
- __MACOSX/Fig1_2_3/Figure 1/Figure 1C/._Figure1C.tif
- Fig1_2_3/Figure 3/Figure 3B/.DS_Store
- __MACOSX/Fig1_2_3/Figure 3/Figure 3B/._.DS_Store
- Fig1_2_3/Figure 3/Figure 3B/Fig3B.tif
- __MACOSX/Fig1_2_3/Figure 3/Figure 3B/._Fig3B.tif
- Fig1_2_3/Figure 3/Figure 3c/Fig3C.tif
- __MACOSX/Fig1_2_3/Figure 3/Figure 3c/._Fig3C.tif
- Fig1_2_3/Figure 3/Figure 3c/Fig3C.scn
- __MACOSX/Fig1_2_3/Figure 3/Figure 3c/._Fig3C.scn
- Fig1_2_3/Figure 3/Figure 3D/Fig3D.tif
- __MACOSX/Fig1_2_3/Figure 3/Figure 3D/._Fig3D.tif
- Fig1_2_3/Figure 3/Figure 3D/Fig3D.scn
- __MACOSX/Fig1_2_3/Figure 3/Figure 3D/._Fig3D.scn
- Fig1_2_3/Figure 2/Figure 2A/.DS_Store
- __MACOSX/Fig1_2_3/Figure 2/Figure 2A/._.DS_Store
- Fig1_2_3/Figure 2/Figure 2A/Fig2A.tif
- __MACOSX/Fig1_2_3/Figure 2/Figure 2A/._Fig2A.tif
- Fig1_2_3/Figure 2/Figure 2A/Fig2A.scn
- __MACOSX/Fig1_2_3/Figure 2/Figure 2A/._Fig2A.scn
- Fig1_2_3/Figure 2/Figure 2B/Fig2B.gel
- __MACOSX/Fig1_2_3/Figure 2/Figure 2B/._Fig2B.gel
- Fig1_2_3/Figure 2/Figure 2B/Fig2B.tif
- __MACOSX/Fig1_2_3/Figure 2/Figure 2B/._Fig2B.tif
