# Supplementary material for: The concentration of single-stranded DNA-binding proteins is a critical factor in recombinase polymerase amplification (RPA), as revealed by insights from an open-source system
Source: PeerJ. 2025 Aug 13;13:e19758. doi: 10.7717/peerj.19758 (PMC12357552; doi:10.7717/peerj.19758)
Supplement: Supplemental Information 4 [file peerj-13-19758-s004.zip]

Archive with 42 entries (34 files):
- Fig4_6/
- __MACOSX/._Fig4_6
- Fig4_6/.DS_Store
- __MACOSX/Fig4_6/._.DS_Store
- Fig4_6/Figure 6/
- __MACOSX/Fig4_6/._Figure 6
- Fig4_6/Figure 4/
- __MACOSX/Fig4_6/._Figure 4
- Fig4_6/Figure 6/.DS_Store
- __MACOSX/Fig4_6/Figure 6/._.DS_Store
- Fig4_6/Figure 6/Figure 6a/
- __MACOSX/Fig4_6/Figure 6/._Figure 6a
- Fig4_6/Figure 6/Figure 6b/
- __MACOSX/Fig4_6/Figure 6/._Figure 6b
- Fig4_6/Figure 6/Figure 6c/
- __MACOSX/Fig4_6/Figure 6/._Figure 6c
- Fig4_6/Figure 4/.DS_Store
- __MACOSX/Fig4_6/Figure 4/._.DS_Store
- Fig4_6/Figure 4/Figure 4A/
- __MACOSX/Fig4_6/Figure 4/._Figure 4A
- Fig4_6/Figure 4/Figure 4B y C/
- __MACOSX/Fig4_6/Figure 4/._Figure 4B y C
- Fig4_6/Figure 6/Figure 6a/Fig6_A.tif
- __MACOSX/Fig4_6/Figure 6/Figure 6a/._Fig6_A.tif
- Fig4_6/Figure 6/Figure 6a/Fig6_A.scn
- __MACOSX/Fig4_6/Figure 6/Figure 6a/._Fig6_A.scn
- Fig4_6/Figure 6/Figure 6b/Fig6B.tif
- __MACOSX/Fig4_6/Figure 6/Figure 6b/._Fig6B.tif
- Fig4_6/Figure 6/Figure 6b/Fig6B.scn
- __MACOSX/Fig4_6/Figure 6/Figure 6b/._Fig6B.scn
- Fig4_6/Figure 6/Figure 6c/Fig6C.tif
- __MACOSX/Fig4_6/Figure 6/Figure 6c/._Fig6C.tif
- Fig4_6/Figure 6/Figure 6c/Fig6C.gel
- __MACOSX/Fig4_6/Figure 6/Figure 6c/._Fig6C.gel
- Fig4_6/Figure 4/Figure 4A/Fig4A.scn
- __MACOSX/Fig4_6/Figure 4/Figure 4A/._Fig4A.scn
- Fig4_6/Figure 4/Figure 4A/Fig4A.tif
- __MACOSX/Fig4_6/Figure 4/Figure 4A/._Fig4A.tif
- Fig4_6/Figure 4/Figure 4B y C/Fig4B_4C.scn
- __MACOSX/Fig4_6/Figure 4/Figure 4B y C/._Fig4B_4C.scn
- Fig4_6/Figure 4/Figure 4B y C/Fig4B_4C.tif
- __MACOSX/Fig4_6/Figure 4/Figure 4B y C/._Fig4B_4C.tif
