# Supplementary material for: The concentration of single-stranded DNA-binding proteins is a critical factor in recombinase polymerase amplification (RPA), as revealed by insights from an open-source system
Source: PeerJ. 2025 Aug 13;13:e19758. doi: 10.7717/peerj.19758 (PMC12357552; doi:10.7717/peerj.19758)
Supplement: Supplemental Information 5 [file peerj-13-19758-s005.zip]

Archive with 30 entries (24 files):
- Fig5_7/
- __MACOSX/._Fig5_7
- Fig5_7/.DS_Store
- __MACOSX/Fig5_7/._.DS_Store
- Fig5_7/Figure 7/
- __MACOSX/Fig5_7/._Figure 7
- Fig5_7/Figure 5/
- __MACOSX/Fig5_7/._Figure 5
- Fig5_7/Figure 7/Fig7.jpg
- __MACOSX/Fig5_7/Figure 7/._Fig7.jpg
- Fig5_7/Figure 5/.DS_Store
- __MACOSX/Fig5_7/Figure 5/._.DS_Store
- Fig5_7/Figure 5/gen n/
- __MACOSX/Fig5_7/Figure 5/._gen n
- Fig5_7/Figure 5/gen p/
- __MACOSX/Fig5_7/Figure 5/._gen p
- Fig5_7/Figure 5/gen e/
- __MACOSX/Fig5_7/Figure 5/._gen e
- Fig5_7/Figure 5/gen n/Fig5_genn.tif
- __MACOSX/Fig5_7/Figure 5/gen n/._Fig5_genn.tif
- Fig5_7/Figure 5/gen n/Fig5_genn.scn
- __MACOSX/Fig5_7/Figure 5/gen n/._Fig5_genn.scn
- Fig5_7/Figure 5/gen p/Fig5_genp.scn
- __MACOSX/Fig5_7/Figure 5/gen p/._Fig5_genp.scn
- Fig5_7/Figure 5/gen p/Fig5_gen_p.tif
- __MACOSX/Fig5_7/Figure 5/gen p/._Fig5_gen_p.tif
- Fig5_7/Figure 5/gen e/Fig5_gen e.tif
- __MACOSX/Fig5_7/Figure 5/gen e/._Fig5_gen e.tif
- Fig5_7/Figure 5/gen e/Fig5_gen e.scn
- __MACOSX/Fig5_7/Figure 5/gen e/._Fig5_gen e.scn
