# Supplementary material for: The concentration of single-stranded DNA-binding proteins is a critical factor in recombinase polymerase amplification (RPA), as revealed by insights from an open-source system
Source: PeerJ. 2025 Aug 13;13:e19758. doi: 10.7717/peerj.19758 (PMC12357552; doi:10.7717/peerj.19758)
Supplement: Supplemental Information 6 [file peerj-13-19758-s006.zip]

Archive with 34 entries (33 files):
- Uncroppedgels/
- __MACOSX/._Uncroppedgels
- Uncroppedgels/Fig5_gen_p_label.tif
- __MACOSX/Uncroppedgels/._Fig5_gen_p_label.tif
- Uncroppedgels/Fig5_gen_n_labels.tif
- __MACOSX/Uncroppedgels/._Fig5_gen_n_labels.tif
- Uncroppedgels/Fig1C-labels.tif
- __MACOSX/Uncroppedgels/._Fig1C-labels.tif
- Uncroppedgels/fig6B_labels.tif
- __MACOSX/Uncroppedgels/._fig6B_labels.tif
- Uncroppedgels/Fig2A_labeles.tif
- __MACOSX/Uncroppedgels/._Fig2A_labeles.tif
- Uncroppedgels/Fig4B-4C_labels.tif
- __MACOSX/Uncroppedgels/._Fig4B-4C_labels.tif
- Uncroppedgels/Fig4A_labels.tif
- __MACOSX/Uncroppedgels/._Fig4A_labels.tif
- Uncroppedgels/Fig3B_labels.tif
- __MACOSX/Uncroppedgels/._Fig3B_labels.tif
- Uncroppedgels/Fig3D_labels.tif
- __MACOSX/Uncroppedgels/._Fig3D_labels.tif
- Uncroppedgels/Fig6a_labels.tif
- __MACOSX/Uncroppedgels/._Fig6a_labels.tif
- Uncroppedgels/Fig1B_labels.tif
- __MACOSX/Uncroppedgels/._Fig1B_labels.tif
- Uncroppedgels/Fig2B_labels.tif
- __MACOSX/Uncroppedgels/._Fig2B_labels.tif
- Uncroppedgels/Fig5gen_e_labels.tif
- __MACOSX/Uncroppedgels/._Fig5gen_e_labels.tif
- Uncroppedgels/Fig7_labels.tif
- __MACOSX/Uncroppedgels/._Fig7_labels.tif
- Uncroppedgels/Fig3C_labels.tif
- __MACOSX/Uncroppedgels/._Fig3C_labels.tif
- Uncroppedgels/fig6C_labels.tif
- __MACOSX/Uncroppedgels/._fig6C_labels.tif
